# Supplementary material for: Oxidative Balance Score during Pregnancy Is Associated with Oxidative Stress in the CANDLE Study
Source: Nutrients. 2022 Jun 1;14(11):2327. doi: 10.3390/nu14112327 (PMC9182929; doi:10.3390/nu14112327)
Supplement: Supplementary file 1 [file nutrients-14-02327-s001.zip]

Archive with 1 entries (1 files):
- nutrients-1728411-supplementary.pdf
